# Supplementary material for: Anatomical Variants of the Origin of the Coronary Arteries: A Systematic Review and Meta-Analysis of Prevalence
Source: Diagnostics (Basel). 2024 Jul 8;14(13):1458. doi: 10.3390/diagnostics14131458 (PMC11241028; doi:10.3390/diagnostics14131458)
Supplement: Supplementary file 1 [file diagnostics-14-01458-s001.zip]

Archive with 1 entries (1 files):
- diagnostics-3080294-supplementary.pdf
